# Supplementary material for: Genome-wide identification of CNGC genes in Chinese jujube (Ziziphus jujuba Mill.) and ZjCNGC2 mediated signalling cascades in response to cold stress
Source: BMC Genomics. 2020 Mar 2;21:191. doi: 10.1186/s12864-020-6601-5 (PMC7053155; doi:10.1186/s12864-020-6601-5)
Supplement: Supplementary file 5 — Additional file S5. The number of introns and exons of ZjCNGCs. [file 12864_2020_6601_MOESM5_ESM.xls]

## Sheet: Sheet1
	Table S1 The number of introns and exons of ZjCNGCs
	Subfamily	Gene	Number of introns	Number of exons
	I	ZjCNGC1	6	7
		ZjCNGC2	7	8
		ZjCNGC3	6	7
	II	ZjCNGC4	6	7
		ZjCNGC5	6	7
	III	ZjCNGC6	6	7
		ZjCNGC7	6	7
		ZjCNGC8	6	7
		ZjCNGC9	5	6
		ZjCNGC10	6	7
		ZjCNGC11	5	6
	IVA	ZjCNGC12	11	12
	IVB	ZjCNGC13	6	7
		ZjCNGC14	7	8
		ZjCNGC15	8	9
