# Supplementary material for: Genome-wide identification of CNGC genes in Chinese jujube (Ziziphus jujuba Mill.) and ZjCNGC2 mediated signalling cascades in response to cold stress
Source: BMC Genomics. 2020 Mar 2;21:191. doi: 10.1186/s12864-020-6601-5 (PMC7053155; doi:10.1186/s12864-020-6601-5)
Supplement: Supplementary file 6 — Additional file S6. The primer sequences for amplification of the ZjCNGC genes for qPCR. [file 12864_2020_6601_MOESM6_ESM.xls]

## Sheet: Sheet1
	Table S2 The primer sequences for amplification of the ZjCNGC genes for qPCR
	Name	Forward primers (5′to 3′)	Reverse primers (5′ to 3′)
	ZjCNGC1	ACACCCAGGAAGAATCAGAACA	TGCCGTCCAAGTCTAAGCAC
	ZjCNGC2	CGCTGTCTTTGGATTGGTTC	AGGTGACGCTTTATGTCCCTC
	ZjCNGC3	AGCCATGTGTTTGGAGCCTT	GCAGACCAGACTTGATGGCA
	ZjCNGC4	TCGAGACCAGCACCTATCCT	TGGTCATAACGCCTAACCCG
	ZjCNGC5	TAATAGCCGCTGCTCTGTGT	GTGAGGCCAGCAATGCCTAT
	ZjCNGC6	CTAGTTGCCACATTGCCTCTC	GCCCAGGCAGTCTTTGTGAC
	ZjCNGC7	AGTGTTGTCCTGCCCTCATC	TGTAGCCTCCGGAATTGAGC
	ZjCNGC8	TTGCCACCCTTGGATTGGTT	GCAGGCCTTTGAGGAGAGTT
	ZjCNGC9	TCCCAGCCAAGAAAGCAACTAT	TTGTATTCGCAGCAAACCTCG
	ZjCNGC10	CCTGCAATCAGAAGCTCACATTC	TGCATACCGTTCTACCGAAAG
	ZjCNGC11	TTTGCCTTTGGATATTCGGCG	GGAGCTTTCAAGTTGGCCTC
	ZjCNGC12	TCTCTAAGGTGCCGTGATGT	CATGCTCCATGAGTTAATGCG
	ZjCNGC13	CTGCATGTTAGGCCCTGGAA	ACCTTGCGCTCCTCTTAACC
	ZjCNGC14	TCCAGCAATTCCCTCGCTG	CCACCATTCCATGTCTCTGT
	ZjCNGC15	TATTCACTCTTTTGGGGTTTTC	ACATTTCTAGCCTCCTCTTTCC
